# Supplementary material for: Post-marketing safety profile of lumacaftor/ivacaftor in cystic fibrosis treatment: a pharmacovigilance analysis based on FAERS
Source: Front Med (Lausanne). 2026 Feb 23;13:1750064. doi: 10.3389/fmed.2026.1750064 (PMC12968232; doi:10.3389/fmed.2026.1750064)
Supplement: Supplementary Table S1 — Comprehensive results of 221 positive signals identified by meeting the threshold criteria of both disproportionality analysis algorithms. [file Table_1.xlsx]

## Sheet: Sheet1
SOC name	PT name	categories	Case number	ROR(95%CI)	IC(IC025)	Reporting rate	Reporting rate score	RORL score	Dead	Fatality rate	Fatality rate score	Clinical relevance	Total score	Clinical Priority
Infections and infestations	Infective pulmonary exacerbation of cystic fibrosis	Expected Signals	1394	1201.58 ( 1126.27 - 1281.92 )	9.59 ( 9.5 )	0.104741	2	2	26	0.018651	0	1	5	Median
Surgical and medical procedures	Hospitalisation	Disease-expected	841	20.07 ( 18.71 - 21.52 )	4.24 ( 4.13 )	0.060669	1	2	6	0.007134	0	0	3	Median
Respiratory, thoracic and mediastinal disorders	Dyspnoea	Expected Signals	517	4 ( 3.66 - 4.37 )	1.96 ( 1.83 )	0.036444	1	1	1	0.001934	0	0	2	Low
Investigations	Pulmonary function test decreased	Disease-expected	375	356.44 ( 319.64 - 397.47 )	8.26 ( 8.1 )	0.026173	1	2	2	0.005333	0	0	3	Median
Respiratory, thoracic and mediastinal disorders	Cough	Expected Signals	351	5.11 ( 4.59 - 5.68 )	2.32 ( 2.17 )	0.024457	1	1	1	0.002849	0	0	2	Low
Infections and infestations	Infection	Expected Signals	340	9.69 ( 8.7 - 10.79 )	3.24 ( 3.08 )	0.023672	1	2	2	0.005882	0	0	3	Median
General disorders and administration site conditions	Chest discomfort	Expected Signals	329	14.42 ( 12.93 - 16.1 )	3.81 ( 3.65 )	0.022889	1	2	1	0.00304	0	0	3	Median
Infections and infestations	Pneumonia	Expected Signals	224	2.92 ( 2.56 - 3.33 )	1.53 ( 1.34 )	0.015471	1	1	4	0.017857	0	1	3	Median
General disorders and administration site conditions	Malaise	Disease-expected	215	1.99 ( 1.74 - 2.27 )	0.98 ( 0.78 )	0.01484	1	0	3	0.013953	0	0	1	Low
Infections and infestations	Nasopharyngitis	Expected Signals	193	4.18 ( 3.62 - 4.81 )	2.05 ( 1.84 )	0.013301	1	1	1	0.005181	0	0	2	Low
Respiratory, thoracic and mediastinal disorders	Respiration abnormal	Expected Signals	188	103.09 ( 89.03 - 119.36 )	6.61 ( 6.4 )	0.012952	1	2	1	0.005319	0	0	3	Median
Infections and infestations	Influenza	Expected Signals	176	6.37 ( 5.49 - 7.39 )	2.65 ( 2.44 )	0.012115	1	2	2	0.011364	0	0	3	Median
General disorders and administration site conditions	Pyrexia	Unexpected	151	1.92 ( 1.64 - 2.26 )	0.93 ( 0.7 )	0.010377	1	0	2	0.013245	0	0	1	Low
Surgical and medical procedures	Cystic fibrosis respiratory infection suppression	Expected Signals	143	540.98 ( 451.59 - 648.08 )	8.8 ( 8.54 )	0.009821	0	2	0	0	0	0	2	Low
Investigations	Weight decreased	Disease-expected	135	2.02 ( 1.71 - 2.4 )	1.01 ( 0.76 )	0.009267	0	0	2	0.014815	0	0	0	Low
Gastrointestinal disorders	Vomiting	Unexpected	135	1.3 ( 1.09 - 1.53 )	0.37 ( 0.12 )	0.009267	0	0	0	0	0	0	0	Low
Infections and infestations	Sinusitis	Disease-expected	128	5.15 ( 4.33 - 6.14 )	2.35 ( 2.1 )	0.008782	0	1	0	0	0	0	1	Low
Gastrointestinal disorders	Abdominal pain upper	Expected Signals	126	2.65 ( 2.22 - 3.16 )	1.4 ( 1.14 )	0.008644	0	1	0	0	0	0	1	Low
Investigations	Forced expiratory volume decreased	Disease-expected	112	139.53 ( 115.3 - 168.85 )	7.04 ( 6.76 )	0.007676	0	2	1	0.008929	0	0	2	Low
Investigations	Liver function test increased	Expected Signals	111	16.32 ( 13.53 - 19.69 )	4.01 ( 3.74 )	0.007607	0	2	0	0	0	0	2	Low
Respiratory, thoracic and mediastinal disorders	Haemoptysis	Expected Signals	99	15.59 ( 12.79 - 19.01 )	3.95 ( 3.66 )	0.006779	0	2	1	0.010101	0	0	2	Low
Metabolism and nutrition disorders	Decreased appetite	Unexpected	98	1.7 ( 1.4 - 2.08 )	0.76 ( 0.47 )	0.00671	0	0	0	0	0	0	0	Low
General disorders and administration site conditions	Chest pain	Expected Signals	84	2.24 ( 1.81 - 2.78 )	1.16 ( 0.85 )	0.005746	0	0	0	0	0	0	0	Low
Infections and infestations	Pseudomonas infection	Disease-expected	83	45.46 ( 36.57 - 56.51 )	5.47 ( 5.16 )	0.005677	0	2	1	0.012048	0	1	3	Median
Respiratory, thoracic and mediastinal disorders	Respiratory symptom	Disease-expected	82	99.55 ( 79.8 - 124.18 )	6.58 ( 6.25 )	0.005608	0	2	0	0	0	0	2	Low
Psychiatric disorders	Depression	Unexpected	81	1.71 ( 1.37 - 2.13 )	0.77 ( 0.45 )	0.00554	0	0	1	0.012346	0	0	0	Low
Gastrointestinal disorders	Abdominal pain	Expected Signals	80	1.55 ( 1.24 - 1.93 )	0.63 ( 0.31 )	0.005471	0	0	1	0.0125	0	0	0	Low
Investigations	Alanine aminotransferase increased	Expected Signals	79	6.96 ( 5.58 - 8.69 )	2.79 ( 2.47 )	0.005402	0	2	0	0	0	0	2	Low
Investigations	Aspartate aminotransferase increased	Expected Signals	79	8.46 ( 6.78 - 10.55 )	3.07 ( 2.75 )	0.005402	0	2	0	0	0	0	2	Low
Respiratory, thoracic and mediastinal disorders	Productive cough	Expected Signals	78	6.33 ( 5.07 - 7.91 )	2.65 ( 2.33 )	0.005333	0	2	0	0	0	0	2	Low
General disorders and administration site conditions	Influenza like illness	Expected Signals	77	4.51 ( 3.6 - 5.64 )	2.16 ( 1.84 )	0.005265	0	1	0	0	0	0	1	Low
Gastrointestinal disorders	Constipation	Disease-expected	75	1.44 ( 1.15 - 1.81 )	0.53 ( 0.2 )	0.005127	0	0	0	0	0	0	0	Low
Gastrointestinal disorders	Gastrointestinal disorder	Disease-expected	73	3.38 ( 2.68 - 4.25 )	1.75 ( 1.41 )	0.00499	0	1	0	0	0	0	1	Low
General disorders and administration site conditions	Drug interaction	Unexpected	71	2.02 ( 1.6 - 2.55 )	1.01 ( 0.67 )	0.004852	0	0	0	0	0	0	0	Low
Investigations	Hepatic enzyme increased	Expected Signals	69	4.33 ( 3.42 - 5.49 )	2.11 ( 1.76 )	0.004715	0	1	0	0	0	0	1	Low
General disorders and administration site conditions	General physical health deterioration	Unexpected	69	2.58 ( 2.04 - 3.27 )	1.36 ( 1.02 )	0.004715	0	1	0	0	0	0	1	Low
Gastrointestinal disorders	Abdominal discomfort	Expected Signals	66	1.5 ( 1.17 - 1.9 )	0.58 ( 0.22 )	0.004509	0	0	0	0	0	0	0	Low
Infections and infestations	Staphylococcal infection	Disease-expected	64	9.73 ( 7.61 - 12.44 )	3.27 ( 2.91 )	0.004372	0	2	0	0	0	0	2	Low
Respiratory, thoracic and mediastinal disorders	Respiratory failure	Disease-expected	60	3.92 ( 3.04 - 5.05 )	1.97 ( 1.6 )	0.004098	0	1	26	0.433333	1	1	3	Median
Infections and infestations	Viral infection	Disease-expected	60	7.87 ( 6.1 - 10.14 )	2.97 ( 2.6 )	0.004098	0	2	1	0.016667	0	0	2	Low
Gastrointestinal disorders	Intestinal obstruction	Disease-expected	59	6.72 ( 5.2 - 8.68 )	2.74 ( 2.37 )	0.004029	0	2	2	0.033898	0	1	3	Median
Gastrointestinal disorders	Flatulence	Unexpected	57	4.53 ( 3.49 - 5.87 )	2.17 ( 1.79 )	0.003892	0	1	0	0	0	0	1	Low
Surgical and medical procedures	Lung transplant	Disease-expected	57	58.88 ( 45.26 - 76.59 )	5.84 ( 5.46 )	0.003892	0	2	0	0	0	0	2	Low
Respiratory, thoracic and mediastinal disorders	Pneumothorax	Disease-expected	50	13.41 ( 10.15 - 17.71 )	3.73 ( 3.33 )	0.003412	0	2	3	0.06	0	1	3	Median
Respiratory, thoracic and mediastinal disorders	Lung disorder	Disease-expected	50	4.3 ( 3.26 - 5.68 )	2.1 ( 1.69 )	0.003412	0	1	3	0.06	0	0	1	Low
Infections and infestations	Ear infection	Disease-expected	46	6.84 ( 5.12 - 9.14 )	2.77 ( 2.34 )	0.003138	0	2	0	0	0	0	2	Low
Respiratory, thoracic and mediastinal disorders	Asthma	Unexpected	45	1.65 ( 1.23 - 2.21 )	0.72 ( 0.29 )	0.00307	0	0	0	0	0	0	0	Low
Respiratory, thoracic and mediastinal disorders	Sputum increased	Expected Signals	44	79.92 ( 59.18 - 107.92 )	6.27 ( 5.84 )	0.003002	0	2	3	0.068182	0	0	2	Low
Respiratory, thoracic and mediastinal disorders	Wheezing	Unexpected	39	2.67 ( 1.95 - 3.65 )	1.41 ( 0.96 )	0.00266	0	0	0	0	0	0	0	Low
Investigations	Oxygen saturation decreased	Unexpected	37	2.62 ( 1.9 - 3.62 )	1.39 ( 0.92 )	0.002523	0	0	0	0	0	0	0	Low
Gastrointestinal disorders	Dyspepsia	Disease-expected	37	1.71 ( 1.24 - 2.36 )	0.77 ( 0.3 )	0.002523	0	0	0	0	0	0	0	Low
Respiratory, thoracic and mediastinal disorders	Bronchospasm	Unexpected	36	12.33 ( 8.88 - 17.11 )	3.61 ( 3.14 )	0.002454	0	2	0	0	0	0	2	Low
Respiratory, thoracic and mediastinal disorders	Rhinorrhoea	Unexpected	34	2.05 ( 1.47 - 2.87 )	1.04 ( 0.55 )	0.002318	0	0	0	0	0	0	0	Low
Infections and infestations	Upper respiratory tract infection	Expected Signals	33	2.97 ( 2.11 - 4.18 )	1.57 ( 1.07 )	0.002249	0	1	0	0	0	0	1	Low
Respiratory, thoracic and mediastinal disorders	Sinus disorder	Disease-expected	33	6.66 ( 4.73 - 9.37 )	2.73 ( 2.23 )	0.002249	0	1	0	0	0	0	1	Low
Psychiatric disorders	Depressed mood	Disease-expected	33	2.57 ( 1.82 - 3.61 )	1.36 ( 0.86 )	0.002249	0	0	0	0	0	0	0	Low
Psychiatric disorders	Aggression	Unexpected	32	3.38 ( 2.39 - 4.78 )	1.75 ( 1.25 )	0.002181	0	1	0	0	0	0	1	Low
Respiratory, thoracic and mediastinal disorders	Nasal congestion	Disease-expected	31	2.11 ( 1.48 - 3 )	1.07 ( 0.56 )	0.002113	0	0	0	0	0	0	0	Low
Psychiatric disorders	Suicidal ideation	Unexpected	31	1.63 ( 1.15 - 2.32 )	0.71 ( 0.2 )	0.002113	0	0	0	0	0	1	1	Low
Surgical and medical procedures	Therapy cessation	Unexpected	31	1.91 ( 1.34 - 2.72 )	0.93 ( 0.42 )	0.002113	0	0	0	0	0	0	0	Low
Respiratory, thoracic and mediastinal disorders	Increased bronchial secretion	Disease-expected	29	43.83 ( 30.36 - 63.29 )	5.43 ( 4.9 )	0.001976	0	2	0	0	0	0	2	Low
Surgical and medical procedures	Sinus operation	Disease-expected	29	50.93 ( 35.26 - 73.57 )	5.64 ( 5.11 )	0.001976	0	2	0	0	0	0	2	Low
Psychiatric disorders	Abnormal behaviour	Unexpected	29	4.11 ( 2.86 - 5.92 )	2.04 ( 1.51 )	0.001976	0	1	0	0	0	0	1	Low
Hepatobiliary disorders	Liver disorder	Disease-expected	28	2.87 ( 1.98 - 4.16 )	1.52 ( 0.98 )	0.001908	0	0	0	0	0	0	0	Low
Infections and infestations	Pharyngitis streptococcal	Disease-expected	28	10.59 ( 7.31 - 15.36 )	3.4 ( 2.86 )	0.001908	0	2	0	0	0	0	2	Low
Infections and infestations	Respiratory tract infection	Disease-expected	27	4.17 ( 2.86 - 6.08 )	2.06 ( 1.51 )	0.00184	0	1	0	0	0	0	1	Low
Respiratory, thoracic and mediastinal disorders	Respiratory disorder	Unexpected	26	3.91 ( 2.66 - 5.75 )	1.97 ( 1.41 )	0.001771	0	1	2	0.076923	0	0	1	Low
Infections and infestations	Bacterial infection	Disease-expected	26	6.14 ( 4.18 - 9.02 )	2.61 ( 2.06 )	0.001771	0	1	0	0	0	0	1	Low
Infections and infestations	Lower respiratory tract infection	Disease-expected	25	2.08 ( 1.41 - 3.08 )	1.06 ( 0.49 )	0.001703	0	0	0	0	0	1	1	Low
Psychiatric disorders	Mood altered	Unexpected	25	4.21 ( 2.84 - 6.24 )	2.07 ( 1.5 )	0.001703	0	1	0	0	0	0	1	Low
Infections and infestations	Gastroenteritis viral	Disease-expected	24	5.51 ( 3.69 - 8.23 )	2.46 ( 1.88 )	0.001635	0	1	0	0	0	0	1	Low
Psychiatric disorders	Anger	Unexpected	23	3.24 ( 2.15 - 4.88 )	1.69 ( 1.1 )	0.001567	0	1	0	0	0	0	1	Low
Gastrointestinal disorders	Distal intestinal obstruction syndrome	Disease-expected	23	268.11 ( 174.52 - 411.89 )	7.92 ( 7.31 )	0.001567	0	2	0	0	0	1	3	Median
Investigations	Blood creatine phosphokinase increased	Expected Signals	23	4.64 ( 3.08 - 6.99 )	2.21 ( 1.62 )	0.001567	0	1	0	0	0	0	1	Low
Psychiatric disorders	Mood swings	Unexpected	23	3.5 ( 2.32 - 5.26 )	1.8 ( 1.21 )	0.001567	0	1	0	0	0	0	1	Low
Psychiatric disorders	Irritability	Unexpected	22	1.68 ( 1.1 - 2.55 )	0.75 ( 0.14 )	0.001499	0	0	0	0	0	0	0	Low
Eye disorders	Cataract	Expected Signals	22	1.53 ( 1.01 - 2.33 )	0.61 ( 0.01 )	0.001499	0	0	0	0	0	1	1	Low
Investigations	Drug screen false positive	Unexpected	21	42.3 ( 27.47 - 65.11 )	5.38 ( 4.76 )	0.00143	0	2	0	0	0	0	2	Low
Investigations	Pulmonary function test abnormal	Unexpected	21	48.35 ( 31.39 - 74.47 )	5.57 ( 4.95 )	0.00143	0	2	0	0	0	0	2	Low
Infections and infestations	Rhinovirus infection	Disease-expected	21	19.72 ( 12.83 - 30.3 )	4.29 ( 3.67 )	0.00143	0	2	0	0	0	0	2	Low
Investigations	Blood alkaline phosphatase increased	Unexpected	21	5.02 ( 3.27 - 7.71 )	2.32 ( 1.71 )	0.00143	0	1	0	0	0	0	1	Low
Respiratory, thoracic and mediastinal disorders	Respiratory tract congestion	Disease-expected	21	5.94 ( 3.87 - 9.12 )	2.57 ( 1.95 )	0.00143	0	1	0	0	0	0	1	Low
Investigations	Pseudomonas test positive	Disease-expected	21	124.31 ( 80.22 - 192.64 )	6.89 ( 6.26 )	0.00143	0	2	0	0	0	0	2	Low
Respiratory, thoracic and mediastinal disorders	Respiratory distress	Unexpected	20	3.51 ( 2.26 - 5.44 )	1.81 ( 1.18 )	0.001362	0	1	1	0.05	0	1	2	Low
Metabolism and nutrition disorders	Hypoglycaemia	Unexpected	20	2.02 ( 1.31 - 3.14 )	1.02 ( 0.39 )	0.001362	0	0	1	0.05	0	0	0	Low
Renal and urinary disorders	Nephrolithiasis	Disease-expected	19	1.73 ( 1.1 - 2.71 )	0.79 ( 0.14 )	0.001294	0	0	1	0.052632	0	1	1	Low
Infections and infestations	Respiratory syncytial virus infection	Unexpected	19	8.64 ( 5.51 - 13.56 )	3.11 ( 2.46 )	0.001294	0	2	0	0	0	0	2	Low
Infections and infestations	Viral upper respiratory tract infection	Expected Signals	19	12.67 ( 8.07 - 19.88 )	3.65 ( 3.01 )	0.001294	0	2	0	0	0	0	2	Low
Metabolism and nutrition disorders	Weight gain poor	Unexpected	19	36.13 ( 22.97 - 56.83 )	5.15 ( 4.5 )	0.001294	0	2	0	0	0	0	2	Low
Respiratory, thoracic and mediastinal disorders	Bronchiectasis	Disease-expected	18	10.6 ( 6.67 - 16.85 )	3.4 ( 2.74 )	0.001226	0	2	2	0.111111	0	1	3	Median
Gastrointestinal disorders	Pancreatitis	Unexpected	18	1.84 ( 1.16 - 2.92 )	0.88 ( 0.21 )	0.001226	0	0	0	0	0	2	2	Low
Respiratory, thoracic and mediastinal disorders	Bronchial secretion retention	Disease-expected	17	51.94 ( 32.13 - 83.97 )	5.67 ( 4.98 )	0.001158	0	2	0	0	0	0	2	Low
Injury, poisoning and procedural complications	Extra dose administered	Unexpected	17	1.65 ( 1.03 - 2.66 )	0.72 ( 0.04 )	0.001158	0	0	0	0	0	0	0	Low
Gastrointestinal disorders	Abnormal faeces	Disease-expected	17	8.28 ( 5.14 - 13.33 )	3.04 ( 2.36 )	0.001158	0	2	0	0	0	0	2	Low
Gastrointestinal disorders	Steatorrhoea	Unexpected	17	42.73 ( 26.45 - 69.02 )	5.39 ( 4.71 )	0.001158	0	2	0	0	0	0	2	Low
Musculoskeletal and connective tissue disorders	Rhabdomyolysis	Unexpected	17	2.16 ( 1.34 - 3.47 )	1.11 ( 0.43 )	0.001158	0	0	0	0	0	2	2	Low
Reproductive system and breast disorders	Menstruation irregular	Expected Signals	16	5.07 ( 3.1 - 8.28 )	2.34 ( 1.64 )	0.001089	0	1	0	0	0	0	1	Low
Infections and infestations	Respiratory tract infection viral	Expected Signals	16	26.4 ( 16.13 - 43.2 )	4.71 ( 4 )	0.001089	0	2	0	0	0	0	2	Low
Infections and infestations	Pneumonia staphylococcal	Disease-expected	16	47.5 ( 28.96 - 77.9 )	5.54 ( 4.84 )	0.001089	0	2	0	0	0	1	3	Median
Respiratory, thoracic and mediastinal disorders	Hypoxia	Unexpected	15	1.89 ( 1.14 - 3.14 )	0.92 ( 0.19 )	0.001021	0	0	0	0	0	1	1	Low
Respiratory, thoracic and mediastinal disorders	Acute respiratory failure	Unexpected	15	3.22 ( 1.94 - 5.34 )	1.68 ( 0.96 )	0.001021	0	0	7	0.466667	1	1	2	Low
Injury, poisoning and procedural complications	Upper limb fracture	Unexpected	15	3.19 ( 1.92 - 5.3 )	1.67 ( 0.95 )	0.001021	0	0	0	0	0	0	0	Low
Investigations	Gamma-glutamyltransferase increased	Disease-expected	15	3.8 ( 2.29 - 6.31 )	1.92 ( 1.2 )	0.001021	0	1	0	0	0	0	1	Low
Skin and subcutaneous tissue disorders	Rash papular	Unexpected	13	2.45 ( 1.42 - 4.21 )	1.29 ( 0.52 )	0.000885	0	0	0	0	0	0	0	Low
Investigations	Staphylococcus test positive	Unexpected	13	29.1 ( 16.84 - 50.27 )	4.85 ( 4.07 )	0.000885	0	2	0	0	0	0	2	Low
Respiratory, thoracic and mediastinal disorders	Nasal polyps	Disease-expected	13	12.63 ( 7.32 - 21.78 )	3.65 ( 2.88 )	0.000885	0	2	0	0	0	0	2	Low
Respiratory, thoracic and mediastinal disorders	Pulmonary congestion	Unexpected	12	4.2 ( 2.38 - 7.4 )	2.07 ( 1.27 )	0.000817	0	1	0	0	0	1	2	Low
General disorders and administration site conditions	Disease complication	Unexpected	12	11.04 ( 6.26 - 19.46 )	3.46 ( 2.66 )	0.000817	0	2	1	0.083333	0	0	2	Low
Infections and infestations	Bronchopulmonary aspergillosis allergic	Disease-expected	12	45.51 ( 25.72 - 80.55 )	5.48 ( 4.67 )	0.000817	0	2	0	0	0	1	3	Median
Reproductive system and breast disorders	Menstrual disorder	Expected Signals	12	6.98 ( 3.96 - 12.3 )	2.8 ( 2 )	0.000817	0	1	0	0	0	0	1	Low
Respiratory, thoracic and mediastinal disorders	Pulmonary haemorrhage	Disease-expected	12	7.52 ( 4.27 - 13.26 )	2.91 ( 2.1 )	0.000817	0	1	2	0.166667	0	1	2	Low
Investigations	Liver function test abnormal	Expected Signals	11	2.56 ( 1.42 - 4.63 )	1.36 ( 0.52 )	0.000749	0	0	0	0	0	0	0	Low
Infections and infestations	Lower respiratory tract infection bacterial	Disease-expected	11	79.2 ( 43.46 - 144.31 )	6.26 ( 5.42 )	0.000749	0	2	0	0	0	1	3	Median
Reproductive system and breast disorders	Polymenorrhoea	Expected Signals	10	15.62 ( 8.38 - 29.08 )	3.96 ( 3.08 )	0.000681	0	2	0	0	0	0	2	Low
Hepatobiliary disorders	Hepatocellular injury	Unexpected	10	2.5 ( 1.34 - 4.64 )	1.32 ( 0.45 )	0.000681	0	0	0	0	0	1	1	Low
Surgical and medical procedures	Emergency care	Disease-expected	10	10.91 ( 5.86 - 20.31 )	3.44 ( 2.57 )	0.000681	0	2	0	0	0	0	2	Low
Infections and infestations	Pneumonia pseudomonal	Disease-expected	10	22.93 ( 12.3 - 42.73 )	4.51 ( 3.63 )	0.000681	0	2	0	0	0	1	3	Median
Musculoskeletal and connective tissue disorders	Musculoskeletal chest pain	Unexpected	9	2.53 ( 1.31 - 4.86 )	1.34 ( 0.42 )	0.000612	0	0	0	0	0	0	0	Low
Infections and infestations	Aspergillus infection	Disease-expected	9	4.58 ( 2.38 - 8.81 )	2.19 ( 1.28 )	0.000612	0	1	0	0	0	1	2	Low
Respiratory, thoracic and mediastinal disorders	Sinus congestion	Disease-expected	9	3.04 ( 1.58 - 5.85 )	1.6 ( 0.69 )	0.000612	0	0	0	0	0	0	0	Low
Respiratory, thoracic and mediastinal disorders	Obstructive airways disorder	Unexpected	9	2.95 ( 1.53 - 5.66 )	1.56 ( 0.64 )	0.000612	0	0	1	0.111111	0	0	0	Low
Investigations	Hepatic enzyme abnormal	Expected Signals	9	7.44 ( 3.87 - 14.32 )	2.89 ( 1.98 )	0.000612	0	1	0	0	0	0	1	Low
Respiratory, thoracic and mediastinal disorders	Pulmonary pain	Unexpected	9	10.13 ( 5.26 - 19.49 )	3.33 ( 2.42 )	0.000612	0	2	0	0	0	0	2	Low
Reproductive system and breast disorders	Dysmenorrhoea	Expected Signals	9	3.13 ( 1.63 - 6.03 )	1.65 ( 0.73 )	0.000612	0	0	0	0	0	0	0	Low
Infections and infestations	Infective exacerbation of bronchiectasis	Disease-expected	9	152.15 ( 77.68 - 297.99 )	7.17 ( 6.23 )	0.000612	0	2	0	0	0	0	2	Low
Surgical and medical procedures	Gastrostomy	Unexpected	9	22.27 ( 11.55 - 42.93 )	4.46 ( 3.55 )	0.000612	0	2	0	0	0	0	2	Low
Surgical and medical procedures	Transplant	Unexpected	9	15.58 ( 8.09 - 30 )	3.95 ( 3.04 )	0.000612	0	2	0	0	0	0	2	Low
Congenital, familial and genetic disorders	Cystic fibrosis related diabetes	Expected Signals	9	245.65 ( 124.02 - 486.57 )	7.81 ( 6.86 )	0.000612	0	2	0	0	0	0	2	Low
Infections and infestations	Streptococcal infection	Unexpected	9	7.33 ( 3.81 - 14.09 )	2.87 ( 1.95 )	0.000612	0	1	0	0	0	0	1	Low
Metabolism and nutrition disorders	Failure to thrive	Unexpected	9	9.72 ( 5.05 - 18.71 )	3.28 ( 2.36 )	0.000612	0	2	0	0	0	1	3	Median
Respiratory, thoracic and mediastinal disorders	Sinus polyp	Unexpected	9	77.32 ( 39.84 - 150.06 )	6.23 ( 5.3 )	0.000612	0	2	0	0	0	0	2	Low
Reproductive system and breast disorders	Amenorrhoea	Expected Signals	8	2.7 ( 1.35 - 5.4 )	1.43 ( 0.47 )	0.000544	0	0	0	0	0	0	0	Low
Gastrointestinal disorders	Small intestinal obstruction	Unexpected	8	2.95 ( 1.48 - 5.91 )	1.56 ( 0.6 )	0.000544	0	0	0	0	0	1	1	Low
Surgical and medical procedures	Tonsillectomy	Unexpected	8	24.43 ( 12.18 - 49.02 )	4.6 ( 3.63 )	0.000544	0	2	0	0	0	0	2	Low
Infections and infestations	Burkholderia cepacia complex infection	Unexpected	8	102.25 ( 50.44 - 207.26 )	6.62 ( 5.64 )	0.000544	0	2	1	0.125	0	1	3	Median
Infections and infestations	Parainfluenzae virus infection	Unexpected	8	17.85 ( 8.91 - 35.79 )	4.15 ( 3.18 )	0.000544	0	2	0	0	0	0	2	Low
Infections and infestations	Bacterial disease carrier	Disease-expected	8	45.47 ( 22.6 - 91.48 )	5.48 ( 4.51 )	0.000544	0	2	1	0.125	0	0	2	Low
Psychiatric disorders	Behaviour disorder	Unexpected	8	4.98 ( 2.49 - 9.97 )	2.31 ( 1.35 )	0.000544	0	1	0	0	0	0	1	Low
Infections and infestations	Lung abscess	Unexpected	7	15.03 ( 7.15 - 31.6 )	3.9 ( 2.88 )	0.000476	0	2	0	0	0	1	3	Median
Skin and subcutaneous tissue disorders	Dermatitis allergic	Unexpected	7	2.37 ( 1.13 - 4.97 )	1.24 ( 0.22 )	0.000476	0	0	0	0	0	0	0	Low
Infections and infestations	Bronchopulmonary aspergillosis	Unexpected	7	3.68 ( 1.75 - 7.72 )	1.88 ( 0.86 )	0.000476	0	0	0	0	0	1	1	Low
Infections and infestations	Pneumonia bacterial	Unexpected	7	3.05 ( 1.45 - 6.4 )	1.61 ( 0.59 )	0.000476	0	0	0	0	0	1	1	Low
Metabolism and nutrition disorders	Malnutrition	Unexpected	7	3.12 ( 1.49 - 6.54 )	1.64 ( 0.62 )	0.000476	0	0	0	0	0	0	0	Low
Hepatobiliary disorders	Portal hypertension	Disease-expected	7	10.99 ( 5.23 - 23.09 )	3.45 ( 2.43 )	0.000476	0	2	0	0	0	1	3	Median
Hepatobiliary disorders	Hepatic fibrosis	Unexpected	7	10.23 ( 4.87 - 21.49 )	3.35 ( 2.33 )	0.000476	0	1	0	0	0	1	2	Low
Hepatobiliary disorders	Hepatomegaly	Unexpected	7	3.8 ( 1.81 - 7.98 )	1.92 ( 0.9 )	0.000476	0	0	0	0	0	0	0	Low
Surgical and medical procedures	Gastrointestinal tube insertion	Unexpected	7	13.18 ( 6.27 - 27.71 )	3.71 ( 2.69 )	0.000476	0	2	0	0	0	0	2	Low
Respiratory, thoracic and mediastinal disorders	Rales	Unexpected	7	5.37 ( 2.56 - 11.27 )	2.42 ( 1.4 )	0.000476	0	1	0	0	0	0	1	Low
Infections and infestations	Croup infectious	Unexpected	7	39.87 ( 18.9 - 84.12 )	5.3 ( 4.27 )	0.000476	0	2	0	0	0	1	3	Median
Infections and infestations	Stenotrophomonas infection	Unexpected	7	21.75 ( 10.34 - 45.78 )	4.43 ( 3.41 )	0.000476	0	2	0	0	0	1	3	Median
Respiratory, thoracic and mediastinal disorders	Increased viscosity of bronchial secretion	Disease-expected	6	42.95 ( 19.17 - 96.24 )	5.4 ( 4.3 )	0.000408	0	2	0	0	0	0	2	Low
Gastrointestinal disorders	Gastrointestinal obstruction	Unexpected	6	9.49 ( 4.26 - 21.16 )	3.24 ( 2.15 )	0.000408	0	1	0	0	0	1	2	Low
Infections and infestations	Lower respiratory tract infection viral	Unexpected	6	43.3 ( 19.32 - 97.04 )	5.41 ( 4.31 )	0.000408	0	2	0	0	0	1	3	Median
Infections and infestations	Mycobacterial infection	Disease-expected	6	14.12 ( 6.33 - 31.51 )	3.81 ( 2.72 )	0.000408	0	2	0	0	0	1	3	Median
Investigations	Weight abnormal	Unexpected	6	8.79 ( 3.94 - 19.6 )	3.13 ( 2.04 )	0.000408	0	1	0	0	0	0	1	Low
Respiratory, thoracic and mediastinal disorders	Bronchial obstruction	Unexpected	5	15.67 ( 6.5 - 37.75 )	3.96 ( 2.78 )	0.00034	0	2	0	0	0	1	3	Median
Respiratory, thoracic and mediastinal disorders	Paranasal sinus discomfort	Unexpected	5	4.55 ( 1.89 - 10.93 )	2.18 ( 1 )	0.00034	0	0	0	0	0	0	0	Low
Eye disorders	Cataract subcapsular	Expected Signals	5	34.56 ( 14.3 - 83.52 )	5.09 ( 3.9 )	0.00034	0	2	0	0	0	0	2	Low
Gastrointestinal disorders	Post-tussive vomiting	Unexpected	5	145.53 ( 59.13 - 358.21 )	7.11 ( 5.89 )	0.00034	0	2	0	0	0	0	2	Low
General disorders and administration site conditions	Polyp	Unexpected	5	3.15 ( 1.31 - 7.57 )	1.65 ( 0.47 )	0.00034	0	0	0	0	0	0	0	Low
Investigations	Bronchoscopy	Disease-expected	5	86.17 ( 35.35 - 210.04 )	6.38 ( 5.18 )	0.00034	0	2	0	0	0	0	2	Low
Eye disorders	Retinal detachment	Unexpected	5	2.49 ( 1.04 - 5.99 )	1.32 ( 0.14 )	0.00034	0	0	0	0	0	1	1	Low
Surgical and medical procedures	Central venous catheterisation	Disease-expected	5	6.41 ( 2.67 - 15.42 )	2.68 ( 1.5 )	0.00034	0	1	0	0	0	0	1	Low
Surgical and medical procedures	Liver transplant	Unexpected	5	7.16 ( 2.97 - 17.22 )	2.84 ( 1.66 )	0.00034	0	1	0	0	0	0	1	Low
Infections and infestations	Chronic sinusitis	Disease-expected	5	5.41 ( 2.25 - 13.02 )	2.43 ( 1.25 )	0.00034	0	1	0	0	0	0	1	Low
Eye disorders	Lenticular opacities	Unexpected	5	51.36 ( 21.19 - 124.48 )	5.65 ( 4.46 )	0.00034	0	2	0	0	0	1	3	Median
Injury, poisoning and procedural complications	Concussion	Unexpected	5	2.67 ( 1.11 - 6.42 )	1.42 ( 0.24 )	0.00034	0	0	0	0	0	0	0	Low
Eye disorders	Myopia	Unexpected	5	9.75 ( 4.05 - 23.47 )	3.28 ( 2.1 )	0.00034	0	1	0	0	0	0	1	Low
Psychiatric disorders	Depressive symptom	Unexpected	5	6.03 ( 2.51 - 14.5 )	2.59 ( 1.41 )	0.00034	0	1	0	0	0	0	1	Low
Surgical and medical procedures	Cholecystectomy	Disease-expected	5	2.53 ( 1.05 - 6.07 )	1.34 ( 0.16 )	0.00034	0	0	0	0	0	0	0	Low
Infections and infestations	Mycobacterium abscessus infection	Unexpected	5	26.89 ( 11.14 - 64.92 )	4.73 ( 3.55 )	0.00034	0	2	0	0	0	1	3	Median
Investigations	Respiratory rate increased	Unexpected	5	2.77 ( 1.15 - 6.65 )	1.47 ( 0.29 )	0.00034	0	0	0	0	0	0	0	Low
Investigations	Forced expiratory volume abnormal	Unexpected	5	133.65 ( 54.41 - 328.33 )	6.99 ( 5.78 )	0.00034	0	2	0	0	0	0	2	Low
Metabolism and nutrition disorders	Type 1 diabetes mellitus	Unexpected	5	3.8 ( 1.58 - 9.13 )	1.92 ( 0.74 )	0.00034	0	0	0	0	0	1	1	Low
Surgical and medical procedures	Appendicectomy	Unexpected	5	6.78 ( 2.82 - 16.3 )	2.76 ( 1.58 )	0.00034	0	1	0	0	0	0	1	Low
Respiratory, thoracic and mediastinal disorders	Hypercapnia	Unexpected	5	7.48 ( 3.11 - 18.01 )	2.9 ( 1.72 )	0.00034	0	1	1	0.2	0	0	1	Low
Psychiatric disorders	Sleep terror	Disease-expected	5	4.56 ( 1.9 - 10.97 )	2.19 ( 1.01 )	0.00034	0	0	0	0	0	0	0	Low
Psychiatric disorders	Decreased interest	Unexpected	4	2.9 ( 1.09 - 7.73 )	1.53 ( 0.24 )	0.000272	0	0	0	0	0	0	0	Low
Investigations	Hormone level abnormal	Unexpected	4	3.42 ( 1.28 - 9.11 )	1.77 ( 0.48 )	0.000272	0	0	0	0	0	0	0	Low
Infections and infestations	Respiratory tract infection bacterial	Unexpected	4	28.32 ( 10.57 - 75.86 )	4.81 ( 3.51 )	0.000272	0	2	0	0	0	0	2	Low
Congenital, familial and genetic disorders	Cystic fibrosis hepatic disease	Expected Signals	4	873.14 ( 281.57 - 2707.61 )	9.36 ( 7.89 )	0.000272	0	2	0	0	0	0	2	Low
Respiratory, thoracic and mediastinal disorders	Pneumothorax spontaneous	Unexpected	4	19.96 ( 7.46 - 53.38 )	4.31 ( 3.01 )	0.000272	0	2	0	0	0	1	3	Median
Gastrointestinal disorders	Change of bowel habit	Unexpected	4	9.73 ( 3.64 - 25.97 )	3.28 ( 1.98 )	0.000272	0	1	0	0	0	0	1	Low
Respiratory, thoracic and mediastinal disorders	Respiratory tract irritation	Unexpected	4	17.32 ( 6.48 - 46.3 )	4.1 ( 2.81 )	0.000272	0	2	0	0	0	0	2	Low
Infections and infestations	Viral rash	Unexpected	4	43.84 ( 16.32 - 117.78 )	5.43 ( 4.13 )	0.000272	0	2	0	0	0	0	2	Low
Gastrointestinal disorders	Oesophageal varices haemorrhage	Unexpected	4	8.3 ( 3.11 - 22.14 )	3.05 ( 1.75 )	0.000272	0	1	0	0	0	1	2	Low
Gastrointestinal disorders	Appendix disorder	Unexpected	4	13.25 ( 4.96 - 35.39 )	3.72 ( 2.43 )	0.000272	0	1	0	0	0	0	1	Low
Infections and infestations	Otitis media acute	Unexpected	4	21.92 ( 8.19 - 58.65 )	4.44 ( 3.15 )	0.000272	0	2	0	0	0	0	2	Low
General disorders and administration site conditions	Exercise tolerance decreased	Unexpected	4	2.86 ( 1.07 - 7.63 )	1.52 ( 0.22 )	0.000272	0	0	0	0	0	0	0	Low
Infections and infestations	Gastric infection	Disease-expected	4	3.92 ( 1.47 - 10.44 )	1.97 ( 0.68 )	0.000272	0	0	0	0	0	0	0	Low
Infections and infestations	Enterovirus infection	Unexpected	4	16.76 ( 6.27 - 44.81 )	4.06 ( 2.76 )	0.000272	0	2	0	0	0	0	2	Low
Metabolism and nutrition disorders	Glucose tolerance impaired	Unexpected	4	3.22 ( 1.21 - 8.59 )	1.69 ( 0.4 )	0.000272	0	0	0	0	0	0	0	Low
Surgical and medical procedures	Adenoidectomy	Unexpected	4	49.89 ( 18.55 - 134.2 )	5.61 ( 4.31 )	0.000272	0	2	0	0	0	0	2	Low
Respiratory, thoracic and mediastinal disorders	Painful respiration	Unexpected	3	5.79 ( 1.87 - 17.99 )	2.53 ( 1.09 )	0.000204	0	0	0	0	0	0	0	Low
Respiratory, thoracic and mediastinal disorders	Paranasal sinus hypersecretion	Unexpected	3	3.68 ( 1.19 - 11.42 )	1.88 ( 0.43 )	0.000204	0	0	0	0	0	0	0	Low
Skin and subcutaneous tissue disorders	Rash morbilliform	Unexpected	3	4.98 ( 1.6 - 15.46 )	2.31 ( 0.87 )	0.000204	0	0	0	0	0	0	0	Low
Social circumstances	Educational problem	Unexpected	3	10.44 ( 3.36 - 32.43 )	3.38 ( 1.93 )	0.000204	0	1	0	0	0	0	1	Low
Investigations	Pulmonary function test	Unexpected	3	196.44 ( 60.76 - 635.09 )	7.51 ( 6.01 )	0.000204	0	2	0	0	0	0	2	Low
Gastrointestinal disorders	Pancreatic cyst	Unexpected	3	7.18 ( 2.31 - 22.31 )	2.84 ( 1.4 )	0.000204	0	1	0	0	0	0	1	Low
Investigations	Blood testosterone increased	Unexpected	3	6.08 ( 1.96 - 18.87 )	2.6 ( 1.16 )	0.000204	0	0	0	0	0	0	0	Low
Eye disorders	Astigmatism	Unexpected	3	8.71 ( 2.8 - 27.06 )	3.12 ( 1.67 )	0.000204	0	1	0	0	0	0	1	Low
Injury, poisoning and procedural complications	Sports injury	Unexpected	3	35.56 ( 11.38 - 111.1 )	5.13 ( 3.68 )	0.000204	0	2	0	0	0	0	2	Low
Respiratory, thoracic and mediastinal disorders	Tonsillar disorder	Unexpected	3	13.36 ( 4.3 - 41.56 )	3.73 ( 2.29 )	0.000204	0	1	0	0	0	0	1	Low
Respiratory, thoracic and mediastinal disorders	Chronic respiratory failure	Unexpected	3	11.1 ( 3.57 - 34.5 )	3.47 ( 2.02 )	0.000204	0	1	1	0.333333	1	1	3	Median
Infections and infestations	Tracheobronchitis	Unexpected	3	18.36 ( 5.9 - 57.16 )	4.19 ( 2.74 )	0.000204	0	2	0	0	0	0	2	Low
Infections and infestations	Lower respiratory tract infection fungal	Unexpected	3	32.74 ( 10.48 - 102.25 )	5.02 ( 3.56 )	0.000204	0	2	0	0	0	1	3	Median
General disorders and administration site conditions	Device related thrombosis	Unexpected	3	9.72 ( 3.13 - 30.22 )	3.28 ( 1.83 )	0.000204	0	1	0	0	0	1	2	Low
Infections and infestations	Acute sinusitis	Unexpected	3	9.26 ( 2.98 - 28.76 )	3.21 ( 1.76 )	0.000204	0	1	0	0	0	0	1	Low
Infections and infestations	Infectious mononucleosis	Unexpected	3	6.5 ( 2.09 - 20.18 )	2.7 ( 1.25 )	0.000204	0	1	0	0	0	0	1	Low
Infections and infestations	Pneumonia viral	Unexpected	3	3.64 ( 1.17 - 11.31 )	1.86 ( 0.42 )	0.000204	0	0	1	0.333333	1	1	2	Low
Infections and infestations	Mycobacterium avium complex infection	Disease-expected	3	4.74 ( 1.53 - 14.71 )	2.24 ( 0.8 )	0.000204	0	0	0	0	0	1	1	Low
Investigations	Bacterial test positive	Disease-expected	3	5.59 ( 1.8 - 17.35 )	2.48 ( 1.03 )	0.000204	0	0	0	0	0	0	0	Low
Injury, poisoning and procedural complications	Respiratory fume inhalation disorder	Unexpected	3	45.68 ( 14.59 - 143.07 )	5.49 ( 4.03 )	0.000204	0	2	0	0	0	0	2	Low
Gastrointestinal disorders	Intussusception	Unexpected	3	13.96 ( 4.49 - 43.41 )	3.8 ( 2.35 )	0.000204	0	1	0	0	0	1	2	Low
Surgical and medical procedures	Hernia repair	Unexpected	3	5.35 ( 1.72 - 16.61 )	2.42 ( 0.97 )	0.000204	0	0	0	0	0	0	0	Low
Respiratory, thoracic and mediastinal disorders	Nasal discharge discolouration	Unexpected	3	8.07 ( 2.6 - 25.06 )	3.01 ( 1.56 )	0.000204	0	1	0	0	0	0	1	Low
Gastrointestinal disorders	Pancreatic failure	Unexpected	3	6.92 ( 2.23 - 21.5 )	2.79 ( 1.34 )	0.000204	0	1	0	0	0	1	2	Low
Psychiatric disorders	Defiant behaviour	Unexpected	3	33.58 ( 10.75 - 104.89 )	5.05 ( 3.6 )	0.000204	0	2	0	0	0	0	2	Low
Psychiatric disorders	Selective eating disorder	Unexpected	3	9.39 ( 3.02 - 29.17 )	3.23 ( 1.78 )	0.000204	0	1	0	0	0	0	1	Low
Infections and infestations	Haemophilus infection	Unexpected	3	14.16 ( 4.55 - 44.04 )	3.82 ( 2.37 )	0.000204	0	1	0	0	0	0	1	Low
Nervous system disorders	Idiopathic intracranial hypertension	Unexpected	3	3.91 ( 1.26 - 12.13 )	1.96 ( 0.52 )	0.000204	0	0	0	0	0	1	1	Low
