# Supplementary material for: Post-marketing safety profile of lumacaftor/ivacaftor in cystic fibrosis treatment: a pharmacovigilance analysis based on FAERS
Source: Front Med (Lausanne). 2026 Feb 23;13:1750064. doi: 10.3389/fmed.2026.1750064 (PMC12968232; doi:10.3389/fmed.2026.1750064)
Supplement: Supplementary Table S2 — Reporting odds ratios and Information Components for the positive signals identified in FAERS associated with lumacaftor/Ivacaftor, using Kalydeco (ivacaftor) and Symdeko (tezacaftor/ivacaftor) as comparators. [file Table_2.xlsx]

## Sheet: Sheet1
		Kelydeco (ivacaftor)						Symkedo (tezacaftor/ivacaftor)
SOC	PT	No.	ROR	Lower 95%CI	Upper 95%CI	IC	IC025	No.	ROR	Lower 95%CI	Upper 95%CI	IC	IC025
Surgical and medical procedures	Hospitalisation	373	18.04	16.25	20.02	4.1	3.95	576	24.18	22.22	26.32	4.49	4.37
Investigations	Pulmonary function test decreased	104	170.19	139.87	207.08	7.35	7.06	149	230.96	195.42	272.96	7.74	7.49
General disorders and administration site conditions	Malaise	166	2.76	2.36	3.21	1.44	1.22	127	2.18	1.83	2.59	1.11	0.85
General disorders and administration site conditions	Pyrexia	59	1.34	1.04	1.73	0.42	0.04	/	/	/	/	/	/
Investigations	Weight decreased	56	1.56	1.2	2.03	0.64	0.25	79	2.03	1.63	2.53	1.01	0.69
Gastrointestinal disorders	Vomiting	74	1.27	1.01	1.6	0.34	0.01	/	/	/	/	/	/
Infections and infestations	Sinusitis	107	7.69	6.36	9.31	2.92	2.65	73	5.04	4	6.35	2.32	1.98
Investigations	Forced expiratory volume decreased	22	54.5	35.79	82.98	5.75	5.15	43	80.79	59.67	109.4	6.3	5.86
Metabolism and nutrition disorders	Decreased appetite	/	/	/	/	/	/	65	1.95	1.53	2.49	0.96	0.6
Infections and infestations	Pseudomonas infection	50	51.19	38.72	67.69	5.66	5.25	41	34.6	25.42	47.09	5.09	4.64
Respiratory, thoracic and mediastinal disorders	Respiratory symptom	3	7.71	2.49	23.94	2.95	1.5	33	58.48	41.43	82.55	5.84	5.34
Psychiatric disorders	Depression	/	/	/	/	/	/	56	2.15	1.66	2.8	1.1	0.72
Gastrointestinal disorders	Constipation	67	2.41	1.89	3.06	1.26	0.91	65	2.13	1.67	2.72	1.09	0.73
Gastrointestinal disorders	Gastrointestinal disorder	31	2.77	1.95	3.94	1.47	0.95	37	2.75	1.99	3.8	1.45	0.99
General disorders and administration site conditions	Drug interaction	/	/	/	/	/	/	/	/	/	/	/	/
General disorders and administration site conditions	General physical health deterioration	/	/	/	/	/	/	37	2.21	1.6	3.05	1.14	0.67
Infections and infestations	Staphylococcal infection	43	10.96	8.12	14.8	3.44	3.01	21	5.66	3.69	8.69	2.5	1.88
Respiratory, thoracic and mediastinal disorders	Respiratory failure	17	1.94	1.21	3.13	0.96	0.28	20	2.23	1.43	3.45	1.15	0.52
Infections and infestations	Viral infection	28	6.66	4.59	9.65	2.73	2.19	42	9.47	6.99	12.83	3.23	2.79
Gastrointestinal disorders	Intestinal obstruction	24	4.99	3.34	7.45	2.31	1.74	26	4.98	3.38	7.31	2.31	1.75
Gastrointestinal disorders	Flatulence	/	/	/	/	/	/	/	/	/	/	/	/
Surgical and medical procedures	Lung transplant	20	37.44	24.1	58.14	5.21	4.58	52	91	69.04	119.94	6.46	6.06
Respiratory, thoracic and mediastinal disorders	Pneumothorax	22	10.61	6.98	16.13	3.4	2.8	22	9.82	6.46	14.92	3.29	2.68
Respiratory, thoracic and mediastinal disorders	Lung disorder	23	3.62	2.4	5.45	1.85	1.26	27	3.83	2.63	5.6	1.93	1.39
Infections and infestations	Ear infection	39	10.83	7.9	14.84	3.43	2.97	9	2.2	1.15	4.24	1.14	0.23
Respiratory, thoracic and mediastinal disorders	Asthma	25	1.75	1.18	2.6	0.81	0.24	/	/	/	/	/	/
Respiratory, thoracic and mediastinal disorders	Wheezing	20	2.61	1.68	4.05	1.38	0.75	/	/	/	/	/	/
Investigations	Oxygen saturation decreased	15	2.07	1.25	3.44	1.05	0.33	/	/	/	/	/	/
Gastrointestinal disorders	Dyspepsia	21	1.71	1.11	2.62	0.77	0.15	25	2.04	1.38	3.02	1.03	0.46
Respiratory, thoracic and mediastinal disorders	Bronchospasm	/	/	/	/	/	/	5	2.98	1.24	7.17	1.57	0.4
Respiratory, thoracic and mediastinal disorders	Rhinorrhoea	33	3.73	2.65	5.26	1.9	1.4	/	/	/	/	/	/
Respiratory, thoracic and mediastinal disorders	Sinus disorder	30	11.08	7.74	15.86	3.46	2.94	22	7.74	5.09	11.77	2.95	2.34
Psychiatric disorders	Depressed mood	15	2.14	1.29	3.55	1.1	0.37	19	2.61	1.67	4.1	1.38	0.74
Psychiatric disorders	Aggression	/	/	/	/	/	/	/	/	/	/	/	/
Respiratory, thoracic and mediastinal disorders	Nasal congestion	39	4.97	3.63	6.81	2.31	1.85	19	2.22	1.42	3.49	1.15	0.5
Psychiatric disorders	Suicidal ideation	/	/	/	/	/	/	23	2.21	1.47	3.32	1.14	0.55
Surgical and medical procedures	Therapy cessation	/	/	/	/	/	/	/	/	/	/	/	/
Respiratory, thoracic and mediastinal disorders	Increased bronchial secretion	10	28.27	15.18	52.65	4.81	3.94	9	20.79	10.79	40.04	4.37	3.45
Surgical and medical procedures	Sinus operation	12	38.32	21.71	67.63	5.25	4.44	37	110.37	79.51	153.21	6.74	6.26
Psychiatric disorders	Abnormal behaviour	/	/	/	/	/	/	/	/	/	/	/	/
Hepatobiliary disorders	Liver disorder	15	2.79	1.68	4.64	1.48	0.76	14	2.39	1.42	4.04	1.26	0.51
Infections and infestations	Pharyngitis streptococcal	26	17.63	11.99	25.93	4.13	3.57	9	5.82	3.03	11.2	2.54	1.62
Infections and infestations	Respiratory tract infection	16	4.63	2.84	7.57	2.21	1.51	26	6.72	4.57	9.88	2.74	2.19
Respiratory, thoracic and mediastinal disorders	Respiratory disorder	9	2.38	1.24	4.58	1.25	0.34	/	/	/	/	/	/
Infections and infestations	Bacterial infection	12	5.22	2.96	9.2	2.38	1.58	11	4.22	2.34	7.63	2.07	1.24
Infections and infestations	Lower respiratory tract infection	29	4.73	3.29	6.82	2.24	1.71	43	5.91	4.38	7.97	2.55	2.12
Psychiatric disorders	Mood altered	/	/	/	/	/	/	9	2.83	1.47	5.44	1.5	0.59
Infections and infestations	Gastroenteritis viral	28	11.55	7.97	16.75	3.52	2.99	8	3.16	1.58	6.33	1.66	0.7
Psychiatric disorders	Anger	/	/	/	/	/	/	8	2.16	1.08	4.33	1.11	0.15
Gastrointestinal disorders	Distal intestinal obstruction syndrome	11	252.66	138.1	462.26	7.92	7.07	15	253	149.71	427.55	7.88	7.13
Psychiatric disorders	Mood swings	/	/	/	/	/	/	10	3.06	1.65	5.69	1.61	0.74
Psychiatric disorders	Irritability	/	/	/	/	/	/	/	/	/	/	/	/
Investigations	Drug screen false positive	/	/	/	/	/	/	/	/	/	/	/	/
Investigations	Pulmonary function test abnormal	/	/	/	/	/	/	5	17.73	7.36	42.7	4.14	2.96
Infections and infestations	Rhinovirus infection	7	13.89	6.61	29.17	3.79	2.77	21	29.33	19.08	45.09	4.86	4.24
Investigations	Blood alkaline phosphatase increased	/	/	/	/	/	/	17	7.06	4.39	11.38	2.82	2.13
Respiratory, thoracic and mediastinal disorders	Respiratory tract congestion	6	2.82	1.26	6.27	1.49	0.4	25	12.72	8.58	18.84	3.66	3.09
Investigations	Pseudomonas test positive	12	109.83	62.02	194.51	6.75	5.94	3	32.27	10.35	100.61	5	3.55
Respiratory, thoracic and mediastinal disorders	Respiratory distress	/	/	/	/	/	/	/	/	/	/	/	/
Metabolism and nutrition disorders	Hypoglycaemia	13	2.3	1.34	3.97	1.2	0.43	/	/	/	/	/	/
Renal and urinary disorders	Nephrolithiasis	20	3.34	2.16	5.19	1.74	1.11	29	4.35	3.02	6.26	2.11	1.59
Infections and infestations	Respiratory syncytial virus infection	10	9.41	5.06	17.51	3.23	2.36	/	/	/	/	/	/
Metabolism and nutrition disorders	Weight gain poor	17	59.31	36.76	95.68	5.87	5.19	/	/	/	/	/	/
Respiratory, thoracic and mediastinal disorders	Bronchiectasis	8	9.23	4.61	18.48	3.2	2.24	6	5.42	2.43	12.07	2.44	1.34
Gastrointestinal disorders	Pancreatitis	65	11.28	8.84	14.41	3.48	3.13	/	/	/	/	/	/
Respiratory, thoracic and mediastinal disorders	Bronchial secretion retention	9	52.34	27.14	100.93	5.7	4.78	11	50.09	27.61	90.86	5.62	4.78
Injury, poisoning and procedural complications	Extra dose administered	/	/	/	/	/	/	/	/	/	/	/	/
Gastrointestinal disorders	Abnormal faeces	11	10.06	5.57	18.18	3.33	2.49	5	4.05	1.68	9.73	2.01	0.84
Gastrointestinal disorders	Steatorrhoea	/	/	/	/	/	/	5	23.66	9.81	57.02	4.55	3.37
Musculoskeletal and connective tissue disorders	Rhabdomyolysis	/	/	/	/	/	/	/	/	/	/	/	/
Infections and infestations	Pneumonia staphylococcal	4	19.31	7.23	51.53	4.27	2.97	9	45.53	23.58	87.91	5.49	4.57
Respiratory, thoracic and mediastinal disorders	Hypoxia	/	/	/	/	/	/	/	/	/	/	/	/
Respiratory, thoracic and mediastinal disorders	Acute respiratory failure	/	/	/	/	/	/	7	2.42	1.15	5.08	1.27	0.25
Injury, poisoning and procedural complications	Upper limb fracture	/	/	/	/	/	/	/	/	/	/	/	/
Investigations	Gamma-glutamyltransferase increased	6	2.64	1.18	5.87	1.4	0.31	11	4.64	2.57	8.38	2.21	1.38
Skin and subcutaneous tissue disorders	Rash papular	/	/	/	/	/	/	/	/	/	/	/	/
Investigations	Staphylococcus test positive	7	23.62	11.24	49.65	4.56	3.53	/	/	/	/	/	/
Respiratory, thoracic and mediastinal disorders	Nasal polyps	7	13.93	6.63	29.26	3.8	2.77	6	8.28	3.71	18.45	3.05	1.95
Respiratory, thoracic and mediastinal disorders	Pulmonary congestion	7	4.37	2.08	9.18	2.13	1.11	/	/	/	/	/	/
General disorders and administration site conditions	Disease complication	3	4.64	1.49	14.39	2.21	0.77	/	/	/	/	/	/
Infections and infestations	Bronchopulmonary aspergillosis allergic	3	24.02	7.73	74.67	4.58	3.13	8	42.92	21.36	86.22	5.4	4.44
Respiratory, thoracic and mediastinal disorders	Pulmonary haemorrhage	9	9.56	4.97	18.4	3.25	2.34	18	20.36	12.81	32.38	4.34	3.67
Infections and infestations	Lower respiratory tract infection bacterial	3	40.41	12.98	125.81	5.33	3.88	3	36.48	11.69	113.79	5.17	3.72
Hepatobiliary disorders	Hepatocellular injury	/	/	/	/	/	/	/	/	/	/	/	/
Surgical and medical procedures	Emergency care	10	23.53	12.64	43.81	4.55	3.68	14	23.3	13.77	39.43	4.53	3.78
Infections and infestations	Pneumonia pseudomonal	9	41.9	21.74	80.74	5.38	4.46	13	46.04	26.63	79.61	5.5	4.73
Musculoskeletal and connective tissue disorders	Musculoskeletal chest pain	/	/	/	/	/	/	/	/	/	/	/	/
Infections and infestations	Aspergillus infection	4	4.14	1.55	11.04	2.05	0.76	8	6.27	3.13	12.55	2.65	1.68
Respiratory, thoracic and mediastinal disorders	Sinus congestion	14	7.89	4.67	13.33	2.98	2.23	20	12.16	7.83	18.87	3.6	2.96
Respiratory, thoracic and mediastinal disorders	Obstructive airways disorder	/	/	/	/	/	/	/	/	/	/	/	/
Respiratory, thoracic and mediastinal disorders	Pulmonary pain	/	/	/	/	/	/	3	5.39	1.74	16.72	2.43	0.98
Infections and infestations	Infective exacerbation of bronchiectasis	6	174.23	77.32	392.58	7.4	6.29	4	116.08	42.85	314.45	6.81	5.49
Surgical and medical procedures	Gastrostomy	/	/	/	/	/	/	3	13.26	4.27	41.22	3.72	2.28
Surgical and medical procedures	Transplant	/	/	/	/	/	/	4	13.91	5.21	37.15	3.79	2.5
Infections and infestations	Streptococcal infection	4	5.99	2.25	15.98	2.58	1.29	/	/	/	/	/	/
Metabolism and nutrition disorders	Failure to thrive	/	/	/	/	/	/	/	/	/	/	/	/
Respiratory, thoracic and mediastinal disorders	Sinus polyp	/	/	/	/	/	/	3	40.94	13.11	127.83	5.34	3.88
Gastrointestinal disorders	Small intestinal obstruction	/	/	/	/	/	/	4	2.52	0.95	6.73	1.33	0.04
Surgical and medical procedures	Tonsillectomy	6	25.77	11.55	57.49	4.68	3.59	/	/	/	/	/	/
Infections and infestations	Burkholderia cepacia complex infection	/	/	/	/	/	/	6	132.01	58.4	298.4	6.99	5.88
Infections and infestations	Parainfluenzae virus infection	/	/	/	/	/	/	/	/	/	/	/	/
Infections and infestations	Bacterial disease carrier	5	48.23	20	116.33	5.58	4.4	6	54.54	24.34	122.2	5.75	4.65
Psychiatric disorders	Behaviour disorder	/	/	/	/	/	/	5	4.1	1.7	9.86	2.03	0.85
Infections and infestations	Lung abscess	/	/	/	/	/	/	/	/	/	/	/	/
Skin and subcutaneous tissue disorders	Dermatitis allergic	/	/	/	/	/	/	/	/	/	/	/	/
Infections and infestations	Bronchopulmonary aspergillosis	3	3.06	0.99	9.49	1.61	0.17	/	/	/	/	/	/
Infections and infestations	Pneumonia bacterial	/	/	/	/	/	/	9	6	3.12	11.55	2.58	1.67
Metabolism and nutrition disorders	Malnutrition	/	/	/	/	/	/	4	2.98	1.12	7.94	1.57	0.28
Hepatobiliary disorders	Portal hypertension	3	8.2	2.64	25.44	3.03	1.59	4	10.97	4.11	29.28	3.45	2.16
Hepatobiliary disorders	Hepatic fibrosis	/	/	/	/	/	/	/	/	/	/	/	/
Hepatobiliary disorders	Hepatomegaly	4	3.69	1.39	9.85	1.88	0.59	/	/	/	/	/	/
Surgical and medical procedures	Gastrointestinal tube insertion	/	/	/	/	/	/	3	10.73	3.46	33.35	3.42	1.97
Respiratory, thoracic and mediastinal disorders	Rales	6	8.32	3.74	18.54	3.05	1.96	/	/	/	/	/	/
Infections and infestations	Croup infectious	3	30.61	9.84	95.21	4.93	3.48	/	/	/	/	/	/
Infections and infestations	Stenotrophomonas infection	/	/	/	/	/	/	/	/	/	/	/	/
Respiratory, thoracic and mediastinal disorders	Increased viscosity of bronchial secretion	4	52.43	19.58	140.34	5.7	4.4	3	35.97	11.53	112.2	5.15	3.7
Gastrointestinal disorders	Gastrointestinal obstruction	/	/	/	/	/	/	/	/	/	/	/	/
Infections and infestations	Lower respiratory tract infection viral	/	/	/	/	/	/	/	/	/	/	/	/
Infections and infestations	Mycobacterial infection	3	13.4	4.31	41.6	3.74	2.29	6	22	9.86	49.11	4.45	3.35
Investigations	Weight abnormal	/	/	/	/	/	/	/	/	/	/	/	/
Respiratory, thoracic and mediastinal disorders	Bronchial obstruction	/	/	/	/	/	/	/	/	/	/	/	/
Respiratory, thoracic and mediastinal disorders	Paranasal sinus discomfort	/	/	/	/	/	/	3	4.69	1.51	14.56	2.23	0.78
Gastrointestinal disorders	Post-tussive vomiting	/	/	/	/	/	/	3	143.87	45.32	456.72	7.11	5.63
General disorders and administration site conditions	Polyp	/	/	/	/	/	/	/	/	/	/	/	/
Investigations	Bronchoscopy	4	126.22	46.86	339.97	6.95	5.64	6	160.66	70.84	364.35	7.26	6.14
Eye disorders	Retinal detachment	/	/	/	/	/	/	/	/	/	/	/	/
Surgical and medical procedures	Central venous catheterisation	5	11.35	4.72	27.3	3.5	2.32	5	12.36	5.14	29.75	3.62	2.44
Surgical and medical procedures	Liver transplant	/	/	/	/	/	/	3	7.8	2.51	24.22	2.96	1.52
Infections and infestations	Chronic sinusitis	6	12.12	5.44	27.01	3.6	2.5	4	6.67	2.5	17.79	2.73	1.44
Eye disorders	Lenticular opacities	/	/	/	/	/	/	/	/	/	/	/	/
Injury, poisoning and procedural complications	Concussion	4	3.84	1.44	10.25	1.94	0.65	/	/	/	/	/	/
Eye disorders	Myopia	/	/	/	/	/	/	/	/	/	/	/	/
Psychiatric disorders	Depressive symptom	/	/	/	/	/	/	/	/	/	/	/	/
Surgical and medical procedures	Cholecystectomy	8	6.05	3.03	12.11	2.6	1.63	7	6.01	2.86	12.62	2.58	1.56
Infections and infestations	Mycobacterium abscessus infection	/	/	/	/	/	/	3	23.44	7.53	72.96	4.54	3.09
Investigations	Respiratory rate increased	/	/	/	/	/	/	/	/	/	/	/	/
Investigations	Forced expiratory volume abnormal	/	/	/	/	/	/	4	160.62	58.93	437.82	7.26	5.94
Metabolism and nutrition disorders	Type 1 diabetes mellitus	/	/	/	/	/	/	/	/	/	/	/	/
Surgical and medical procedures	Appendicectomy	/	/	/	/	/	/	12	28.53	16.16	50.37	4.82	4.02
Respiratory, thoracic and mediastinal disorders	Hypercapnia	/	/	/	/	/	/	/	/	/	/	/	/
Psychiatric disorders	Sleep terror	3	5.34	1.72	16.57	2.41	0.97	3	4.4	1.42	13.66	2.14	0.69
Psychiatric disorders	Decreased interest	/	/	/	/	/	/	4	5.55	2.08	14.8	2.47	1.18
Investigations	Hormone level abnormal	/	/	/	/	/	/	3	4.51	1.45	14	2.17	0.73
Infections and infestations	Respiratory tract infection bacterial	/	/	/	/	/	/	3	33.96	10.89	105.92	5.07	3.62
Respiratory, thoracic and mediastinal disorders	Pneumothorax spontaneous	/	/	/	/	/	/	/	/	/	/	/	/
Gastrointestinal disorders	Change of bowel habit	/	/	/	/	/	/	/	/	/	/	/	/
Respiratory, thoracic and mediastinal disorders	Respiratory tract irritation	3	23.44	7.54	72.86	4.54	3.1	/	/	/	/	/	/
Infections and infestations	Viral rash	/	/	/	/	/	/	/	/	/	/	/	/
Gastrointestinal disorders	Oesophageal varices haemorrhage	/	/	/	/	/	/	/	/	/	/	/	/
Gastrointestinal disorders	Appendix disorder	/	/	/	/	/	/	/	/	/	/	/	/
Infections and infestations	Otitis media acute	/	/	/	/	/	/	/	/	/	/	/	/
General disorders and administration site conditions	Exercise tolerance decreased	/	/	/	/	/	/	/	/	/	/	/	/
Infections and infestations	Gastric infection	5	9.05	3.76	21.76	3.17	2	3	5.03	1.62	15.61	2.33	0.88
Infections and infestations	Enterovirus infection	/	/	/	/	/	/	/	/	/	/	/	/
Metabolism and nutrition disorders	Glucose tolerance impaired	/	/	/	/	/	/	/	/	/	/	/	/
Surgical and medical procedures	Adenoidectomy	4	77.16	28.76	206.97	6.25	4.95	/	/	/	/	/	/
Respiratory, thoracic and mediastinal disorders	Painful respiration	/	/	/	/	/	/	/	/	/	/	/	/
Respiratory, thoracic and mediastinal disorders	Paranasal sinus hypersecretion	/	/	/	/	/	/	4	9.18	3.44	24.51	3.2	1.9
Skin and subcutaneous tissue disorders	Rash morbilliform	/	/	/	/	/	/	3	8.25	2.66	25.63	3.04	1.6
Social circumstances	Educational problem	/	/	/	/	/	/	/	/	/	/	/	/
Investigations	Pulmonary function test	/	/	/	/	/	/	/	/	/	/	/	/
Gastrointestinal disorders	Pancreatic cyst	/	/	/	/	/	/	/	/	/	/	/	/
Investigations	Blood testosterone increased	/	/	/	/	/	/	/	/	/	/	/	/
Eye disorders	Astigmatism	/	/	/	/	/	/	/	/	/	/	/	/
Injury, poisoning and procedural complications	Sports injury	/	/	/	/	/	/	/	/	/	/	/	/
Respiratory, thoracic and mediastinal disorders	Tonsillar disorder	3	20.66	6.65	64.2	4.36	2.92	/	/	/	/	/	/
Respiratory, thoracic and mediastinal disorders	Chronic respiratory failure	/	/	/	/	/	/	/	/	/	/	/	/
Infections and infestations	Tracheobronchitis	3	32.61	10.48	101.47	5.02	3.57	/	/	/	/	/	/
Infections and infestations	Lower respiratory tract infection fungal	/	/	/	/	/	/	6	116.43	51.6	262.73	6.81	5.7
General disorders and administration site conditions	Device related thrombosis	/	/	/	/	/	/	/	/	/	/	/	/
Infections and infestations	Acute sinusitis	4	19.4	7.27	51.79	4.27	2.98	/	/	/	/	/	/
Infections and infestations	Infectious mononucleosis	11	40.2	22.21	72.77	5.32	4.48	/	/	/	/	/	/
Infections and infestations	Pneumonia viral	3	7.09	2.28	22.01	2.82	1.38	/	/	/	/	/	/
Infections and infestations	Mycobacterium avium complex infection	4	12.42	4.65	33.13	3.63	2.34	8	19.49	9.73	39.06	4.28	3.31
Investigations	Bacterial test positive	4	13.43	5.03	35.84	3.74	2.45	3	9.19	2.96	28.55	3.2	1.75
Injury, poisoning and procedural complications	Respiratory fume inhalation disorder	/	/	/	/	/	/	/	/	/	/	/	/
Gastrointestinal disorders	Intussusception	/	/	/	/	/	/	/	/	/	/	/	/
Surgical and medical procedures	Hernia repair	/	/	/	/	/	/	/	/	/	/	/	/
Respiratory, thoracic and mediastinal disorders	Nasal discharge discolouration	/	/	/	/	/	/	/	/	/	/	/	/
Gastrointestinal disorders	Pancreatic failure	/	/	/	/	/	/	/	/	/	/	/	/
Psychiatric disorders	Defiant behaviour	/	/	/	/	/	/	/	/	/	/	/	/
Psychiatric disorders	Selective eating disorder	/	/	/	/	/	/	/	/	/	/	/	/
Infections and infestations	Haemophilus infection	5	45.72	18.96	110.26	5.5	4.32	/	/	/	/	/	/
Nervous system disorders	Idiopathic intracranial hypertension	/	/	/	/	/	/	/	/	/	/	/	/
