# Supplementary material for: Post-marketing safety profile of lumacaftor/ivacaftor in cystic fibrosis treatment: a pharmacovigilance analysis based on FAERS
Source: Front Med (Lausanne). 2026 Feb 23;13:1750064. doi: 10.3389/fmed.2026.1750064 (PMC12968232; doi:10.3389/fmed.2026.1750064)
Supplement: Supplementary Table S3 — Complete results of the sensitivity analysis excluding reports with concomitant medications reports. [file Table_3.xlsx]

## Sheet: Sheet1
SOC name	PT name	Case number	ROR(95%CI)	IC(IC025)
Infections and infestations	Infective pulmonary exacerbation of cystic fibrosis	470	782.07 ( 708.42 - 863.37 )	9.34 ( 9.2 )
Surgical and medical procedures	Hospitalisation	417	25.17 ( 22.78 - 27.81 )	4.55 ( 4.4 )
Respiratory, thoracic and mediastinal disorders	Dyspnoea	218	4.22 ( 3.69 - 4.84 )	2.04 ( 1.84 )
Investigations	Pulmonary function test decreased	180	402.62 ( 345.63 - 468.99 )	8.53 ( 8.3 )
General disorders and administration site conditions	Chest discomfort	166	18.27 ( 15.66 - 21.33 )	4.15 ( 3.92 )
Respiratory, thoracic and mediastinal disorders	Cough	129	4.68 ( 3.93 - 5.58 )	2.2 ( 1.95 )
General disorders and administration site conditions	Malaise	100	2.32 ( 1.9 - 2.82 )	1.2 ( 0.91 )
Infections and infestations	Infection	99	7 ( 5.74 - 8.54 )	2.78 ( 2.49 )
Investigations	Liver function test increased	78	28.82 ( 23.04 - 36.05 )	4.82 ( 4.5 )
Respiratory, thoracic and mediastinal disorders	Respiration abnormal	73	97.8 ( 77.51 - 123.4 )	6.57 ( 6.23 )
Respiratory, thoracic and mediastinal disorders	Respiratory symptom	72	219.2 ( 173.09 - 277.6 )	7.71 ( 7.37 )
Infections and infestations	Pneumonia	66	2.14 ( 1.68 - 2.73 )	1.09 ( 0.74 )
Surgical and medical procedures	Cystic fibrosis respiratory infection suppression	66	563.66 ( 437.83 - 725.65 )	9 ( 8.64 )
Investigations	Forced expiratory volume decreased	62	189.39 ( 146.94 - 244.09 )	7.51 ( 7.14 )
Infections and infestations	Nasopharyngitis	62	3.35 ( 2.6 - 4.3 )	1.73 ( 1.37 )
General disorders and administration site conditions	General physical health deterioration	62	5.84 ( 4.55 - 7.51 )	2.53 ( 2.17 )
General disorders and administration site conditions	Pyrexia	56	1.78 ( 1.37 - 2.32 )	0.83 ( 0.44 )
Infections and infestations	Influenza	47	4.23 ( 3.18 - 5.64 )	2.07 ( 1.65 )
Investigations	Weight decreased	46	1.72 ( 1.29 - 2.3 )	0.78 ( 0.36 )
Gastrointestinal disorders	Abdominal pain upper	45	2.36 ( 1.76 - 3.17 )	1.23 ( 0.81 )
General disorders and administration site conditions	Chest pain	43	2.88 ( 2.13 - 3.88 )	1.52 ( 1.08 )
Gastrointestinal disorders	Gastrointestinal disorder	40	4.64 ( 3.4 - 6.33 )	2.2 ( 1.75 )
Surgical and medical procedures	Lung transplant	40	103 ( 75.29 - 140.91 )	6.65 ( 6.2 )
Infections and infestations	Sinusitis	40	4.02 ( 2.94 - 5.48 )	2 ( 1.55 )
Respiratory, thoracic and mediastinal disorders	Haemoptysis	39	15.31 ( 11.17 - 20.99 )	3.92 ( 3.47 )
Respiratory, thoracic and mediastinal disorders	Productive cough	35	7.11 ( 5.1 - 9.91 )	2.82 ( 2.34 )
Psychiatric disorders	Depression	34	1.79 ( 1.28 - 2.51 )	0.84 ( 0.35 )
General disorders and administration site conditions	Influenza like illness	33	4.83 ( 3.43 - 6.8 )	2.27 ( 1.77 )
Gastrointestinal disorders	Abdominal discomfort	28	1.59 ( 1.09 - 2.3 )	0.66 ( 0.13 )
Gastrointestinal disorders	Intestinal obstruction	27	7.69 ( 5.27 - 11.23 )	2.94 ( 2.39 )
Respiratory, thoracic and mediastinal disorders	Lung disorder	27	5.81 ( 3.98 - 8.49 )	2.53 ( 1.99 )
Investigations	Hepatic enzyme increased	26	4.08 ( 2.78 - 6 )	2.02 ( 1.47 )
General disorders and administration site conditions	Drug interaction	24	1.7 ( 1.14 - 2.54 )	0.77 ( 0.19 )
Gastrointestinal disorders	Flatulence	23	4.57 ( 3.03 - 6.88 )	2.19 ( 1.6 )
Respiratory, thoracic and mediastinal disorders	Respiratory failure	22	3.59 ( 2.36 - 5.46 )	1.84 ( 1.24 )
Infections and infestations	Pseudomonas infection	22	29.72 ( 19.53 - 45.21 )	4.88 ( 4.28 )
Respiratory, thoracic and mediastinal disorders	Bronchospasm	21	17.98 ( 11.71 - 27.62 )	4.16 ( 3.54 )
Investigations	Aspartate aminotransferase increased	19	5.07 ( 3.23 - 7.95 )	2.34 ( 1.69 )
Surgical and medical procedures	Therapy cessation	19	2.93 ( 1.87 - 4.6 )	1.55 ( 0.9 )
Infections and infestations	Viral infection	19	6.22 ( 3.96 - 9.75 )	2.63 ( 1.98 )
Investigations	Oxygen saturation decreased	18	3.19 ( 2.01 - 5.07 )	1.67 ( 1.01 )
Infections and infestations	Staphylococcal infection	18	6.82 ( 4.29 - 10.84 )	2.76 ( 2.1 )
Psychiatric disorders	Aggression	18	4.76 ( 2.99 - 7.55 )	2.25 ( 1.58 )
Respiratory, thoracic and mediastinal disorders	Wheezing	18	3.08 ( 1.94 - 4.9 )	1.62 ( 0.96 )
Respiratory, thoracic and mediastinal disorders	Pneumothorax	17	11.36 ( 7.06 - 18.3 )	3.5 ( 2.82 )
Respiratory, thoracic and mediastinal disorders	Sputum increased	17	75.84 ( 46.99 - 122.42 )	6.22 ( 5.54 )
Investigations	Alanine aminotransferase increased	17	3.73 ( 2.32 - 6.01 )	1.9 ( 1.21 )
Respiratory, thoracic and mediastinal disorders	Sinus disorder	15	7.56 ( 4.56 - 12.56 )	2.91 ( 2.19 )
Gastrointestinal disorders	Dyspepsia	15	1.73 ( 1.04 - 2.88 )	0.79 ( 0.07 )
Infections and infestations	Lower respiratory tract infection	14	2.92 ( 1.73 - 4.93 )	1.54 ( 0.8 )
Psychiatric disorders	Mood altered	14	5.9 ( 3.49 - 9.98 )	2.56 ( 1.81 )
Infections and infestations	Ear infection	14	5.19 ( 3.07 - 8.78 )	2.37 ( 1.63 )
Respiratory, thoracic and mediastinal disorders	Increased bronchial secretion	13	48.73 ( 28.22 - 84.14 )	5.59 ( 4.82 )
Investigations	Blood creatine phosphokinase increased	13	6.56 ( 3.81 - 11.31 )	2.71 ( 1.94 )
Respiratory, thoracic and mediastinal disorders	Respiratory disorder	13	4.9 ( 2.84 - 8.44 )	2.29 ( 1.52 )
Respiratory, thoracic and mediastinal disorders	Rhinorrhoea	12	1.81 ( 1.03 - 3.19 )	0.86 ( 0.05 )
Psychiatric disorders	Abnormal behaviour	12	4.25 ( 2.41 - 7.5 )	2.09 ( 1.28 )
Respiratory, thoracic and mediastinal disorders	Nasal congestion	11	1.87 ( 1.03 - 3.38 )	0.9 ( 0.07 )
Infections and infestations	Bacterial infection	11	6.49 ( 3.59 - 11.73 )	2.69 ( 1.86 )
Gastrointestinal disorders	Distal intestinal obstruction syndrome	10	275.8 ( 146.42 - 519.51 )	8.05 ( 7.16 )
Psychiatric disorders	Depressed mood	10	1.94 ( 1.05 - 3.62 )	0.96 ( 0.09 )
Gastrointestinal disorders	Pancreatitis	10	2.56 ( 1.37 - 4.76 )	1.35 ( 0.48 )
Reproductive system and breast disorders	Menstruation irregular	10	7.93 ( 4.26 - 14.75 )	2.98 ( 2.11 )
Infections and infestations	Gastroenteritis viral	10	5.74 ( 3.09 - 10.68 )	2.52 ( 1.65 )
Metabolism and nutrition disorders	Hypoglycaemia	9	2.28 ( 1.18 - 4.38 )	1.19 ( 0.27 )
Infections and infestations	Respiratory tract infection	9	3.47 ( 1.81 - 6.68 )	1.79 ( 0.88 )
Surgical and medical procedures	Transplant	9	39.01 ( 20.25 - 75.16 )	5.28 ( 4.36 )
Hepatobiliary disorders	Liver disorder	9	2.31 ( 1.2 - 4.44 )	1.21 ( 0.29 )
Investigations	Liver function test abnormal	8	4.66 ( 2.33 - 9.33 )	2.22 ( 1.26 )
Surgical and medical procedures	Sinus operation	8	34.65 ( 17.29 - 69.44 )	5.11 ( 4.14 )
Metabolism and nutrition disorders	Failure to thrive	8	21.63 ( 10.8 - 43.32 )	4.43 ( 3.46 )
Cardiac disorders	Pericarditis	7	4.19 ( 1.99 - 8.79 )	2.06 ( 1.04 )
Respiratory, thoracic and mediastinal disorders	Pulmonary congestion	7	6.13 ( 2.92 - 12.86 )	2.61 ( 1.59 )
Investigations	Pulmonary function test abnormal	7	39.83 ( 18.94 - 83.77 )	5.31 ( 4.28 )
Psychiatric disorders	Anger	7	2.46 ( 1.17 - 5.17 )	1.3 ( 0.28 )
Skin and subcutaneous tissue disorders	Night sweats	7	2.32 ( 1.11 - 4.88 )	1.21 ( 0.19 )
Respiratory, thoracic and mediastinal disorders	Respiratory distress	7	3.07 ( 1.46 - 6.44 )	1.62 ( 0.6 )
Reproductive system and breast disorders	Dysmenorrhoea	7	6.1 ( 2.91 - 12.81 )	2.61 ( 1.59 )
Musculoskeletal and connective tissue disorders	Rhabdomyolysis	7	2.22 ( 1.06 - 4.66 )	1.15 ( 0.13 )
Hepatobiliary disorders	Hepatocellular injury	7	4.37 ( 2.08 - 9.18 )	2.13 ( 1.11 )
Injury, poisoning and procedural complications	Product dispensing error	7	2.56 ( 1.22 - 5.37 )	1.35 ( 0.33 )
Metabolism and nutrition disorders	Weight gain poor	7	33.01 ( 15.7 - 69.41 )	5.04 ( 4.01 )
Infections and infestations	Bronchopulmonary aspergillosis allergic	6	56.47 ( 25.27 - 126.17 )	5.81 ( 4.71 )
Respiratory, thoracic and mediastinal disorders	Bronchial secretion retention	6	45.29 ( 20.28 - 101.13 )	5.49 ( 4.39 )
Gastrointestinal disorders	Abnormal faeces	6	7.29 ( 3.27 - 16.25 )	2.86 ( 1.77 )
Reproductive system and breast disorders	Polymenorrhoea	6	23.4 ( 10.49 - 52.18 )	4.54 ( 3.45 )
Hepatobiliary disorders	Hepatitis	6	2.82 ( 1.26 - 6.27 )	1.49 ( 0.4 )
Infections and infestations	Pharyngitis streptococcal	6	5.66 ( 2.54 - 12.6 )	2.5 ( 1.41 )
Respiratory, thoracic and mediastinal disorders	Bronchiectasis	6	8.82 ( 3.96 - 19.65 )	3.14 ( 2.05 )
Respiratory, thoracic and mediastinal disorders	Pulmonary haemorrhage	5	7.83 ( 3.26 - 18.83 )	2.97 ( 1.79 )
Gastrointestinal disorders	Small intestinal obstruction	5	4.62 ( 1.92 - 11.1 )	2.21 ( 1.03 )
Eye disorders	Lenticular opacities	5	128.6 ( 53.05 - 311.73 )	6.98 ( 5.79 )
Eye disorders	Myopia	5	24.42 ( 10.14 - 58.78 )	4.6 ( 3.42 )
Investigations	Hepatic enzyme abnormal	5	10.33 ( 4.3 - 24.85 )	3.37 ( 2.19 )
Injury, poisoning and procedural complications	Upper limb fracture	5	2.66 ( 1.11 - 6.39 )	1.41 ( 0.23 )
Reproductive system and breast disorders	Amenorrhoea	4	3.37 ( 1.27 - 8.99 )	1.75 ( 0.46 )
Infections and infestations	Lung abscess	4	21.45 ( 8.03 - 57.25 )	4.42 ( 3.12 )
Surgical and medical procedures	Tonsillectomy	4	30.43 ( 11.39 - 81.29 )	4.92 ( 3.63 )
Respiratory, thoracic and mediastinal disorders	Pulmonary pain	4	11.24 ( 4.21 - 29.98 )	3.49 ( 2.19 )
Surgical and medical procedures	Central venous catheterisation	4	12.83 ( 4.81 - 34.23 )	3.68 ( 2.39 )
Investigations	Drug screen false positive	4	19.89 ( 7.45 - 53.08 )	4.31 ( 3.02 )
Infections and infestations	Burkholderia cepacia complex infection	4	125.5 ( 46.65 - 337.64 )	6.94 ( 5.64 )
Respiratory, thoracic and mediastinal disorders	Respiratory tract congestion	4	2.83 ( 1.06 - 7.53 )	1.5 ( 0.21 )
Eye disorders	Retinal detachment	4	4.99 ( 1.87 - 13.31 )	2.32 ( 1.03 )
Infections and infestations	Aspergillus infection	4	5.09 ( 1.91 - 13.57 )	2.35 ( 1.05 )
Hepatobiliary disorders	Portal hypertension	4	15.69 ( 5.88 - 41.86 )	3.97 ( 2.67 )
Infections and infestations	Lower respiratory tract infection bacterial	4	70.7 ( 26.39 - 189.43 )	6.13 ( 4.83 )
Infections and infestations	Respiratory tract infection viral	4	16.38 ( 6.14 - 43.72 )	4.03 ( 2.74 )
Nervous system disorders	Psychomotor hyperactivity	4	2.95 ( 1.1 - 7.85 )	1.56 ( 0.27 )
Skin and subcutaneous tissue disorders	Dermatitis allergic	4	3.39 ( 1.27 - 9.02 )	1.76 ( 0.47 )
Infections and infestations	Viral upper respiratory tract infection	4	6.64 ( 2.49 - 17.71 )	2.73 ( 1.44 )
Surgical and medical procedures	Gastrostomy	4	24.65 ( 9.23 - 65.83 )	4.62 ( 3.32 )
Respiratory, thoracic and mediastinal disorders	Sinus polyp	4	84.61 ( 31.55 - 226.94 )	6.38 ( 5.08 )
Product issues	Product taste abnormal	4	2.7 ( 1.01 - 7.2 )	1.43 ( 0.14 )
Psychiatric disorders	Sleep terror	4	9.13 ( 3.42 - 24.35 )	3.19 ( 1.9 )
Psychiatric disorders	Behaviour disorder	4	6.23 ( 2.33 - 16.6 )	2.64 ( 1.34 )
Infections and infestations	Respiratory syncytial virus infection	3	3.4 ( 1.1 - 10.55 )	1.77 ( 0.32 )
Investigations	Blood testosterone increased	3	15.21 ( 4.9 - 47.24 )	3.92 ( 2.48 )
Infections and infestations	Bronchopulmonary aspergillosis	3	3.94 ( 1.27 - 12.23 )	1.98 ( 0.53 )
Investigations	Vitamin D decreased	3	3.49 ( 1.12 - 10.83 )	1.8 ( 0.36 )
Gastrointestinal disorders	Steatorrhoea	3	18.61 ( 5.99 - 57.81 )	4.21 ( 2.77 )
Investigations	Hormone level abnormal	3	6.41 ( 2.07 - 19.89 )	2.68 ( 1.23 )
Metabolism and nutrition disorders	Malnutrition	3	3.34 ( 1.08 - 10.37 )	1.74 ( 0.3 )
Respiratory, thoracic and mediastinal disorders	Chronic respiratory failure	3	27.78 ( 8.94 - 86.37 )	4.79 ( 3.34 )
Psychiatric disorders	Depressive symptom	3	9.05 ( 2.91 - 28.08 )	3.17 ( 1.73 )
Infections and infestations	Streptococcal infection	3	6.1 ( 1.97 - 18.92 )	2.61 ( 1.16 )
Infections and infestations	Mycobacterial infection	3	17.62 ( 5.67 - 54.74 )	4.14 ( 2.69 )
Surgical and medical procedures	Emergency care	3	8.17 ( 2.63 - 25.35 )	3.03 ( 1.58 )
Hepatobiliary disorders	Hepatomegaly	3	4.07 ( 1.31 - 12.64 )	2.03 ( 0.58 )
Infections and infestations	Mycobacterium abscessus infection	3	40.22 ( 12.92 - 125.18 )	5.32 ( 3.87 )
Investigations	Staphylococcus test positive	3	16.65 ( 5.36 - 51.73 )	4.05 ( 2.61 )
Gastrointestinal disorders	Gastrointestinal obstruction	3	11.86 ( 3.82 - 36.81 )	3.56 ( 2.12 )
Investigations	Respiratory rate increased	3	4.15 ( 1.34 - 12.88 )	2.05 ( 0.61 )
Surgical and medical procedures	Liver transplant	3	10.74 ( 3.46 - 33.33 )	3.42 ( 1.98 )
Metabolism and nutrition disorders	Type 1 diabetes mellitus	3	5.7 ( 1.84 - 17.67 )	2.51 ( 1.06 )
Respiratory, thoracic and mediastinal disorders	Nasal polyps	3	7.26 ( 2.34 - 22.54 )	2.86 ( 1.41 )
Respiratory, thoracic and mediastinal disorders	Hypercapnia	3	11.23 ( 3.62 - 34.85 )	3.49 ( 2.04 )
Investigations	Forced expiratory volume abnormal	3	196.69 ( 62.36 - 620.4 )	7.58 ( 6.11 )
Infections and infestations	Rhinovirus infection	3	7 ( 2.25 - 21.71 )	2.8 ( 1.36 )
Infections and infestations	Stenotrophomonas infection	3	23.22 ( 7.47 - 72.17 )	4.53 ( 3.09 )
Investigations	Pseudomonas test positive	3	42.67 ( 13.71 - 132.81 )	5.41 ( 3.96 )
